# Supplementary material for: Rosmarinic Acid, the Main Effective Constituent of Orthosiphon stamineus, Inhibits Intestinal Epithelial Apoptosis Via Regulation of the Nrf2 Pathway in Mice
Source: Molecules. 2019 Aug 21;24(17):3027. doi: 10.3390/molecules24173027 (PMC6749311; doi:10.3390/molecules24173027)
Supplement: Supplementary file 1 [file molecules-24-03027-s001.zip]

Archive with 4 entries (4 files):
- S4- High magnification figures about HE stain.docx
- S1-Materials and methods in detail.docx
- S2-HPLC analysis of main content in EE.docx
- S3 - Body weight and blood glucose of mice.docx
